# Supplementary material for: FoxO Transcription Factor Regulate Hormone Mediated Signaling on Nymphal Diapause
Source: Front Physiol. 2018 Nov 20;9:1654. doi: 10.3389/fphys.2018.01654 (PMC6255938; doi:10.3389/fphys.2018.01654)
Supplement: Supplementary file 1 [file Data_Sheet_1.ZIP]

Archive with 3 entries (2 files):
- Supplementary Data Sheet/
- Supplementary Data Sheet/Supplementary Figure.docx
- Supplementary Data Sheet/Supplementary Tables.docx
